# Supplementary material for: Replication-competent adenovirus reporters utilizing endogenous viral expression architecture
Source: J Virol. 2025 Sep 10;99(10):e01146-25. doi: 10.1128/jvi.01146-25 (PMC12548470; doi:10.1128/jvi.01146-25)
Supplement: Table S1 — Oligonucleotide sequences used in this study. [file jvi.01146-25-s0001.xlsx]

## Sheet: Sheet1
Oligonucleotide sequences used in this study
DNA Name	Sequence 5' -> 3'
AdenoBuilder Mutation Repair
AdB6 33K KLD Fwd	GCGGCAGCGGCAGCGGCAGCAACA
AdB6 33K KLD Rev	CGGTGCAGTATGGGCTGTAGAGATG
AdB6 RIDaKLD Fwd	TTTTTTGTGCGTGCTCCAC
AdB6 RIDaKLD Rev	GCGCAACAAGGGTCAGTA
B6 E3 Cloning
B6dE3 Open Fwd	TAGATTGGACGGACTGAAACAC
B6dE3 Open Rev	CTCACCTCCTGTTCTGGTAAAC
dE3 mNeonGreen gBlock	ACAGACCTCAATAACTCTGTTTACCAGAACAGGAGGTGAGCTTAGAAAACGTTAACTTATAACGCGTCGACGCCACCATGGTGAGCAAGGGCGAGGAGGATAACATGGCCTCTCTCCCAGCGACACATGAGTTACACATCTTTGGCTCCATCAACGGTGTGGACTTTGACATGGTGGGTCAGGGCACCGGCAATCCAAATGATGGTTATGAGGAGTTAAACCTGAAGTCCACCAAGGGTGACCTCCAGTTCTCCCCCTGGATTCTGGTCCCTCATATCGGGTATGGCTTCCATCAGTACCTGCCCTACCCTGACGGGATGTCGCCTTTCCAGGCCGCCATGGTAGATGGCTCCGGCTACCAAGTCCATCGCACAATGCAGTTTGAAGATGGTGCCTCCC…
dE3 secNLuc gBlock	GTTTACCAGAACAGGAGGTGAGCTTAGAAAACGTTAACTTATAACGCGTACCATGAACTCCTTCTCCACAAGCGCCTTCGGTCCAGTTGCCTTCTCCCTGGGCCTGCTCCTGGTGTTGCCTGCTGCCTTCCCTGCCCCAGTCTTCACACTCGAAGATTTCGTTGGGGACTGGCGACAGACAGCCGGCTACAACCTGGACCAAGTCCTTGAACAGGGAGGTGTGTCCAGTTTGTTTCAGAATCTCGGGGTGTCCGTAACTCCGATCCAAAGGATTGTCCTGAGCGGTGAAAATGGGCTGAAGATCGACATCCATGTCATCATCCCGTATGAAGGTCTGAGCGGCGACCAAATGGGCCAGATCGAAAAAATTTTTAAGGTGGTGTACCCTGTGGATGATCA…
B7 L5 Cloning
B7 Fiber Open Fwd	CATAGCTTATACAGATCACCGTACC
B7 Fiber Open Rev	TAATGTAGTTGTGGCCAGACC
Fiber P2A ScarletI3 gBlock	TTCATGGGACTGGTCTGGCCACAACTACATTAATGAAATATTTGCCACTAGTTCTTACACGTTCTCTTACATAGCCCAAGAGGGATCCGGAGCTACTAACTTCAGCCTGCTGAAGCAGGCTGGAGACGTGGAGGAGAACCCTGGACCTGTCGACAGCACCGAGGCAGTGATCAAGGAGTTCATGCGGTTCAAGGTGCACATGGAGGGCTCCATGAACGGCCACGAGTTCGAGATCGAGGGCGAGGGCGAGGGCCGCCCCTACGAGGGCACCCAGACCGCCAAGCTGAAGGTGACCAAGGGTGGCCCCCTGCCCTTCTCCTGGGACATCCTGTCCCCTCAGTTCATGTACGGCTCCAGGGCCTTCATCAAGCACCCCGCCGACATCCCCGACTACTGGAA…
B7 DE4 Cloning
dE4-MCS SmaSma gBlock	CCTCCTATGGGGGCTGTAATGTTGTCTCTACGCCTGCGGGTATGTATTCCCCCGGGACTAGTTTGAACTAGTTCCGTCTTATGCTTATAAGGGTTGTTTTTCCTGTTGTAAGACAGGCTTCTAATGTTTAAATGTTTTTTTGTTATTTTATTTTGTGTTTATGCAGAAACCCGCAGACGGTACCTCCGTGCAGACCTGCACGATTATGTTCAGCTGGCCCTGCGAAGGGACCTACGGGATCGCGGTATTTTTGTTAATGTTCCGCTTTTGAATCTTATACAGGTCTGTGAGGAACCTGAATTTTTGCAATCGTTTAAACACGCGTATCTCGAGACGTACGTGTGAGGATCCGTTTAAACTGAGAGAGTGGATATACTACAACTACTACACAGAGCGATC…
orf3-mTurquoise2 gBlock	TATACAGGTCTGTGAGGAACCTGAATTTTTGCAATCGTTTAAACACGCGTGCCACCATGGTGAGCAAGGGCGAGGAGCTGTTCACCGGGGTGGTGCCCATCCTGGTCGAGCTGGACGGCGACGTAAACGGCCACAAGTTCAGCGTGTCCGGCGAGGGCGAGGGCGATGCCACCTACGGCAAGCTGACCCTGAAGTTCATCTGCACCACCGGCAAGCTGCCCGTGCCCTGGCCCACCCTCGTGACCACCCTGTCCTGGGGCGTGCAGTGCTTCGCCCGCTACCCCGACCACATGAAGCAGCACGACTTCTTCAAGTCCGCCATGCCCGAAGGCTACGTCCAGGAGCGCACCATCTTCTTCAAGGACGACGGCAACTACAAGACCCGCGCCGAGGTGAAGT…
B1 DE1B Cloning
E1Bstop FWD	AGTAATTGACAATTACAGAGGATG
E1Bstop REV	ATCACAGTTCTGGATACAGTTC
Tetracyline-responsive elements
UBCrtTA3 Fp	AGGTGAGCTTAGAAAACGTTCTAGTACGCGTGGCCTCC
UBCrtTA3 Rp	CTTTTGCACTGGTGCAAGTTAACAGTTATCTAGATCCGGTGGATC
726TREegfp Fp	CGTGTAGTGTATTTATACCCGGGACGCGTACTAGACGAGTTTAC
726TREegfp Rp	CTTAAGCCAACTAGTGTCGACCCCATATGTCCTTCCGAGTG
Viral genome qPCR
Ad5 DBP qPCR FP	GCCATTGCGCCCAAGAAGAA
Ad5 DBP qPCR RP	CTGTCCACGATTACCTCTGGTGAT
Tubulin gDNA FP	CCAGATGCCAAGTGACAAGAC
Tubulin gDNA RP	GAGTGAGTGACAAGAGAAGCC
